# Supplementary material for: Phylogenetic Relationships and Evolution of the Genus Eganvirus (186-Type) Yersinia pestis Bacteriophages
Source: Viruses. 2024 May 8;16(5):748. doi: 10.3390/v16050748 (PMC11126057; doi:10.3390/v16050748)
Supplement: Supplementary file 1 [file viruses-16-00748-s001.zip › Supplementary Table S1-4-29.xlsx]

## Sheet: Sheet1
Number	Name of Strains	Species of Strains	MD G45	MHG38	MHG51	MHG55	MHG75	MHG96	MHG101	MLG42	MHG39	MHG54	MHG7	MHG48	GCS667
1	L56	Y.pseudotuberculosis	-	-	-	-	-	-	-	-	-	±	+	+	±
2	L51	Y.pseudotuberculosis	-	-	-	-	-	-	-	+	-	-	+	±	±
3	L61	Y.pseudotuberculosis	-	-	-	-	-	-	-	-	-	-	±	±	±
4	L46	Y.pseudotuberculosis	-	-	-	-	-	-	±	+	-	-	±	±	±
5	DY29	Y.pseudotuberculosis	-	-	-	-	-	-	-	+	-	-	-	-	-
6	DY39	Y.pseudotuberculosis	-	-	-	-	-	-	-	-	-	-	-	-	-
7	DY55	Y.pseudotuberculosis	-	-	-	-	-	-	-	-	-	-	-	-	-
8	DY95	Y.pseudotuberculosis	-	-	-	-	-	-	-	-	-	-	±	±	±
9	071q42	Y.pseudotuberculosis	-	-	-	-	-	±	-	-	-	-	+	+	±
10	071q74	Y.pseudotuberculosis	-	-	-	-	-	-	-	-	-	-	-	-	-
11	YW22	Y.pseudotuberculosis	-	-	-	-	-	-	-	-	-	-	-	-	-
12	TT782	Y.pseudotuberculosis	-	-	-	-	-	-	-	-	-	-	-	-	-
13	53504	Y.pseudotuberculosis	-	-	-	-	-	-	-	-	-	-	-	-	-
14	52301	0：3 Y.enterocolitica	-	-	-	-	-	-	-	-	-	-	-	-	-
15	Y611	0：3 Y.enterocolitica	-	-	-	-	-	-	-	-	-	-	-	-	-
16	YL20140917255	0：3 Y.enterocolitica	-	-	-	-	-	-	-	-	-	-	-	-	-
17	52202	Y.enterocolitica	-	-	-	-	-	-	-	-	-	-	-	-	-
18	52204	Y.enterocolitica	-	-	-	-	-	-	-	-	-	±	+	+	±
19	342	Y.frederiksenii	-	-	-	-	-	-	-	-	-	-	-	-	-
20	877	Y.frederiksenii	-	-	-	-	-	-	-	-	-	-	-	-	-
21	Y.K	Y.kristensenii	-	-	-	-	-	-	-	-	+	-	-	-	-
22	52207	Y.enterocolitica	-	-	-	-	-	-	-	-	-	-	-	-	-
23	52225	Y.enterocolitica	-	-	-	-	-	-	-	+	-	±	+	+	±
24	23725	Y.enterocolitica	-	-	-	-	-	-	-	-	-	-	-	-	-
25	33641	Y.frederiksenii	-	-	-	-	-	-	-	-	-	-	-	-	-
26	6197	Y.mollaretii	-	-	-	-	-	-	-	-	-	-	-	-	-
27	33648	Y.intermedia	-	-	-	-	-	-	-	-	-	-	-	-	-
28	43970	Y.bercovieri	-	-	-	-	-	-	-	-	-	-	-	-	-
29	35236	Y.aldovae	-	-	-	-	-	-	-	-	-	-	-	-	-
30	29833	Y.pseudotuberculosis	-	-	-	-	-	-	-	-	-	-	-	-	-
31	52882	Y.similis	-	-	-	-	-	-	-	-	-	-	-	-	-
32	E2348169	Enteropathogenic Escherichia coli (EPEC)	-	-	-	-	-	-	-	-	-	-	-	-	-
33	42	Enteroaggregative Escherichia coli (EAEC)	-	-	-	-	-	-	-	-	-	-	-	-	-
34	10407	Enterotoxigenic Escherichia coli (ETEC)	-	-	-	-	-	-	-	-	-	-	-	-	-
35	44825	Enteroinvasive Escherichia coli（EIEC）	-	-	-	-	-	-	-	-	-	-	-	+	-
36	EDL933	Enterohemorrhagic Escherichia coli (EHEC)	-	-	-	-	-	-	-	-	-	-	-	-	-
37	xuzhou21	enterohemorrhagic Escherichia coli (EHEC)	-	-	-	-	-	-	-	-	+	-	-	-	-
38	MG1655	Nonpathogenic Escherichia coli	-	-	-	-	-	-	-	-	+	-	-	-	-
39	Sa10162	Salmonella argona	-	-	-	-	-	-	-	-	-	-	-	-	-
40	LT2	Salmonella typhimurium	-	-	-	-	-	-	-	-	-	-	-	-	-
41	Sa5173	Salmonella kentucky	-	-	-	-	-	-	-	-	-	-	-	-	-
42	Sa4370	Salmonella enteritidis	-	-	-	-	-	-	-	-	-	-	-	-	-
43	Sa3101	Salmonella delby	-	-	-	-	-	-	-	-	-	-	-	-	-
44	51197	Shigella dysenteriae	-	-	-	-	-	-	-	-	-	-	-	-	-
45	51361	Shigella flexneri	-	-	-	-	-	-	-	-	+	-	-	-	-
46	51081	Shigella boydii	-	-	-	+	-	-	-	-	+	-	-	-	-
47	51571(Fla)	Shigella sonnei	-	-	-	-	-	-	-	+	-	-	-	-	-
48	14190	Y.ruckeri	-	-	-	-	-	-	-	-	-	-	-	-	-
49	301SL001	Shigella flexneri	-	-	-	-	-	-	-	-	-	-	-	-	-
50	JLSH0001	Shigella boydii	-	-	-	-	-	-	-	-	-	-	-	-	-
51	JLSH0002	Shigella sonnei	-	-	-	-	-	-	-	-	-	-	-	-	-
52	HBSH0001	Shigella flexneri	-	-	-	-	-	-	-	-	-	-	-	-	-
53	HBSH0002	Shigella boydii	-	-	-	-	-	-	-	-	-	-	-	-	-
54	HBSH0003	Shigella dysenteriae	-	-	-	-	-	-	-	-	-	-	-	-	-
55	HBSH0006	Shigella sonnei	-	+	+	-	-	+	±	+	+	-	-	-	-
56	ATCC25922	Escherichia coli	-	-	-	-	-	-	-	-	-	-	-	-	-
57	HBEC0001	Enteroinvasive Escherichia coli (EIEC)	-	-	-	-	-	-	-	+	-	-	-	-	-
58	ZJLM0001	Listeria monocytogenes	-	-	-	-	-	-	-	-	-	-	-	-	-
59	ATCC29544	Cronobacter sakazakii	-	-	-	-	-	-	-	-	-	-	-	-	-
60	ATCC51329	Cronobacter muytjensii	-	-	-	-	-	-	-	-	-	-	-	-	-
61	DSM18702	Cronobacter malonaticus	-	-	-	-	-	-	-	-	-	±	-	±	-
62	DSM18703	Cronobacter turicensis	-	-	-	-	-	-	-	-	-	-	-	-	-
63	DSM18705	Cronobacter dublinensis subsp.dublinensis	-	-	-	-	-	-	-	-	-	-	-	-	-
64	DSM18706	Cronobacter dublinensis subsp.lausannensis	-	-	-	-	-	-	-	-	-	-	-	-	-
65	DSM18707	Cronobacter dublinensis subsp.lactaridi	-	-	-	-	-	-	-	-	-	-	-	-	-
66	NCTC9529	Cronobacter	-	-	-	-	-	-	-	-	-	-	-	-	-
67	A177	Enterobacter sakazakii	-	-	-	-	-	-	-	-	-	-	-	-	-
68	A273	Enterobacter cloacae	-	-	-	-	-	-	-	-	-	-	-	-	-
69	A332	Enterobacter cloacae	-	-	-	-	-	-	-	-	-	-	-	-	-
70	A333	Enterobacter cloacae	-	-	-	-	-	-	-	-	-	-	-	+	-
71	A257(ATCC700323)	Enterobacter cloacae	-	-	-	-	-	-	-	-	-	-	-	-	-
72	CGMCC1.0876（ATCC1876）	Enterobacter aerogenes	-	-	-	-	-	-	-	-	-	-	-	-	-
73	A758	Pantoea agglomerans	-	-	-	-	-	-	-	-	-	-	-	-	-
74	A1156(ATCC27993)	Pantoea agglomerans	-	-	-	-	-	-	-	-	-	-	-	-	-
75	JLSAL0001	Salmonella argona	-	-	-	-	-	-	-	-	-	-	-	-	-
76	JLSAL0002	Salmonella typhimurium	-	-	-	-	-	-	-	-	-	-	-	-	-
77	JLSAL0003	Salmonella blidan	-	-	-	-	-	-	-	-	+	+	-	±	-
78	ATCC19003	Acinetobacter baumannii	-	-	-	-	-	-	-	-	-	-	-	-	-
79	A398	Y.enterocolitica	-	-	-	-	-	-	-	-	-	-	-	-	-
80	ATCC11296	Klebsiella pneumoniae	-	-	-	-	-	-	-	-	-	-	-	-	-
81	ATCC43863	Klebsiella oxytoca	-	-	-	-	-	-	-	-	-	-	-	-	-
82	NMVRE0001	Resistant enterococcus	-	-	-	-	-	-	-	-	-	-	-	-	-
83	ATCC49766	Haemophilus influenzae	-	-	-	-	-	-	-	-	-	-	-	-	-
84	ATCC25240	Moraxella catarrhalis	-	-	-	-	-	-	-	-	-	-	-	-	-
85	ATCC27883	Pasteurella aerogenes	-	-	-	-	-	-	-	-	-	-	-	-	-
86	FC13478(CMCC43201)	Escherichia coli	-	-	-	-	-	-	-	-	-	-	-	-	-
87	CMCC(B)44102	Escherichia coli	-	-	-	-	-	-	-	-	-	-	-	-	-
88	FC7792	Escherichia coli	-	-	-	-	-	-	-	-	-	-	-	-	-
89	FC11505	Salmonella typhimurium	-	-	-	-	-	-	-	-	-	-	-	-	-
90	FC11316(CMCC(B)47576)	Salmonella typhimurium	-	-	-	-	-	-	-	-	-	-	-	-	-
91	FC2200(CMCC(B)50976)	Salmonella typhimurium	-	-	-	-	-	-	-	-	-	-	-	-	-
92	FC4539(CMCC(B)45108)	Enterobacter aerogenes	-	-	-	-	-	-	-	-	-	-	-	-	-
93	FC14153	Enterobacter aerogenes	-	-	-	-	-	-	-	-	-	-	-	-	-
94	FC1374(CMCC(B)45107)	Enterobacter aerogenes	-	-	-	-	-	-	-	-	-	-	-	-	-
95	ATCC13883	Klebsiella pneumoniae	-	-	-	-	-	-	-	-	-	-	-	-	-
96	ATCC29212	Enterococcus faecalis	-	-	-	-	-	-	-	-	-	-	-	-	-
97	912	Shigella boydii	-	-	-	-	+	-	-	-	-	-	-	-	-
98	A3	Salmonella cholerasuis	-	-	-	-	-	-	-	-	-	-	-	-	-
99	ATCC41446	Escherichia coli	-	-	-	-	-	-	-	-	+	-	-	-	-
100	ATCC43560	Enterobacter cloacae	-	-	-	-	-	-	-	-	-	-	-	-	-
101	ATCC13048	Enterobacter aerogenes	-	-	-	-	-	-	-	-	-	-	-	-	-
102	ATCC27156	Citrobacter koseri	-	-	-	-	-	-	-	-	-	-	-	-	-
103	ATCC12022	Shigella flexneri	-	-	-	-	-	-	-	-	-	+	-	-	-
104	ATCC29930	Shigella sonnei	-	-	-	-	+	±	-	-	+	-	-	-	-
105	ATCC25830	Morganella morganii	-	-	-	-	-	-	-	-	-	-	-	-	-
106	ATCC29944	Providencia rettgeri	-	-	-	-	-	-	-	-	-	-	-	-	-
107	ATCC BAA-201	Escherichia coli	-	-	-	-	-	-	-	-	+	-	-	-	-
108	ATCC BAA-203	Escherichia coli	-	-	+	-	-	-	-	-	+	-	-	+	-
109	ATCC BAA-663	Proteus mirabilis	-	-	-	-	-	-	-	-	-	-	-	-	-
110	ATCC21074	Serratia marcescens	-	-	-	-	-	-	-	-	-	-	-	-	-
111	ATCC35218	Escherichia coli	-	-	-	-	-	-	-	-	-	-	-	-	-
112	ATCC51983	Klebsiella oxytoca	-	-	-	-	-	-	-	-	-	-	-	-	-
113	ATCC8739	Escherichia coli	-	-	-	-	-	-	+	-	-	+	-	-	-
114	ATCC14028	Salmonella typhi	-	-	-	-	-	-	-	-	-	-	-	-	-
Note：(+) complete lysis; (-) no lysis; (±) incomplete lysis.
