# Supplementary material for: Phylogenetic Relationships and Evolution of the Genus Eganvirus (186-Type) Yersinia pestis Bacteriophages
Source: Viruses. 2024 May 8;16(5):748. doi: 10.3390/v16050748 (PMC11126057; doi:10.3390/v16050748)
Supplement: Supplementary file 1 [file viruses-16-00748-s001.zip › Supplementary table S3_Identity and Coverage Multiplication Table.xls]

## Sheet: Identity multiple coverage
Supplementary table S3_Identity and Coverage Multiplication values of Eganvirus vs. Other P2-like Phages
Sample	MDG45	MDG94-186	MHG101	MHG38	MHG39	MHG48	MHG51	MHG54	MHG55	MHG75	MHG7	MHG96	GCS667	MLG42
BIS20	0.716609	0.724825	0.715345	0.716609	0.7244	0.715345	0.7244	0.7244	0.716609	0.698467	0.7244	0.716609	0.716451	0
ev186	0.747711	0.747549	0.747711	0.747711	0.747711	0.73848	0.747711	0.747711	0.73848	0.720018	0.747711	0.73848	0.729328	0
EtG	0.773588	0.773588	0.773588	0.773588	0.773588	0.764154	0.773588	0.773588	0.764154	0.745286	0.773588	0.764154	0.767003	0.022332
PsP3	0.590337	0.590337	0.590605	0.590337	0.590605	0.590605	0.590605	0.590605	0.590337	0.581526	0.590605	0.590337	0.589868	0.015096
SEN1	0.634593	0.634593	0.634386	0.634524	0.634386	0.63411	0.634386	0.634386	0.634455	0.62526	0.634386	0.625532	0.64386	0
SI22	0.581328	0.581328	0.581592	0.581328	0.581592	0.581592	0.581592	0.581592	0.581328	0.57252	0.581592	0.581328	0.608388	0
SW9	0.581328	0.590136	0.581592	0.581328	0.590404	0.581592	0.590404	0.590404	0.581328	0.57252	0.590404	0.581328	0.608388	0
vB_EcoM-613R3	0.443586	0.443586	0.443586	0.443586	0.443586	0.443586	0.443586	0.443586	0.443586	0.434148	0.443586	0.443586	0.443962	0
vB_Sal_PHB48	0.699703	0.72996	0.70744	0.699703	0.70744	0.70744	0.70744	0.70744	0.699703	0.681989	0.70744	0.699703	0.690846	0
ENT90	0.097422	0.097422	0.097409	0.097422	0.097409	0.097409	0.097409	0.097409	0.097422	0.097422	0.097409	0.097422	0.053725	0.029912
Fels-2	0.016492	0.016492	0.01664	0.016492	0.01664	0.01664	0.01664	0.01664	0.016492	0.016492	0.01664	0.016492	0.01664	0.688275
SopEφ	0	0	0	0	0	0	0	0	0	0	0	0	0.014794	0.669702
3625_26581	0	0	0	0	0	0	0	0	0	0	0	0	0	0.78884
K139	0	0	0	0	0	0	0	0	0	0	0	0	0	0
kappa	0	0	0	0	0	0	0	0	0	0	0	0	0	0
φO18P	0	0	0	0	0	0	0	0	0	0	0	0	0	0
HP1	0	0	0	0	0	0	0	0	0	0	0	0	0	0
HP2	0	0	0	0	0	0	0	0	0	0	0	0	0	0
F108	0	0	0	0	0	0	0	0	0	0	0	0	0	0
P2	0.332992	0.332992	0.332992	0.332992	0.332992	0.332992	0.332992	0.332992	0.332992	0.332992	0.332992	0.332992	0.325836	0
Wφ	0.27132	0.27132	0.27132	0.27132	0.27132	0.27132	0.27132	0.27132	0.27132	0.27132	0.27132	0.27132	0.248864	0
L-413C	0.30892	0.30892	0.30876	0.30888	0.30876	0.30984	0.30876	0.30876	0.31	0.31	0.30876	0.31	0.280044	0
GMG73	0.26282	0.262786	0.262752	0.262752	0.262888	0.255849	0.262888	0.262888	0.255849	0.255849	0.262888	0.255849	0.26418	0
GMS190	0.331831	0.332003	0.331745	0.331745	0.332003	0.332734	0.332003	0.332003	0.332734	0.332734	0.332003	0.332734	0.30264	0
HQ103	0.285899	0.285899	0.285899	0.285862	0.285899	0.279	0.285899	0.285899	0.279	0.279	0.285899	0.279	0.27972	0
vB_YpM_22	0.355304	0.355488	0.355212	0.355212	0.355488	0.34875	0.355488	0.355488	0.34875	0.34875	0.355488	0.34875	0.357604	0
vB_YpM_46	0.341264	0.341264	0.341264	0.341264	0.341264	0.341264	0.341264	0.341264	0.341264	0.341264	0.341264	0.341264	0.342188	0
vB_YpM_50	0.363028	0.36331	0.356546	0.356546	0.363357	0.356546	0.363357	0.363357	0.356546	0.356546	0.363357	0.356546	0.334282	0
vB_YenM_42.18	0	0	0	0	0	0	0	0	0	0	0	0	0	0.022011
φECA29	0	0	0	0	0	0	0	0	0	0	0	0	0	0
φECO1	0	0	0	0	0	0	0	0	0	0	0	0	0	0.589152
φECO2	0	0	0	0	0	0	0	0	0	0	0	0	0	0.536486
φECO3	0	0	0	0	0	0	0	0	0	0	0	0	0	0.599472
φECO4	0	0	0	0	0	0	0	0	0	0	0	0	0	0.00774
φECO5	0	0	0	0	0	0	0	0	0	0	0	0	0	0
φECO6	0	0	0	0	0	0	0	0	0	0	0	0	0	0
φECO7	0.34749	0.34767	0.33968	0.33968	0.34767	0.340912	0.34767	0.34767	0.340912	0.340912	0.34767	0.340912	0.342188	0
φESP	0.525481	0.517638	0.525481	0.525481	0.522868	0.525481	0.525481	0.525481	0.525481	0.525481	0.525481	0.525481	0.582252	0.044388
φKPN	0.48576	0.476928	0.486035	0.48576	0.486035	0.486035	0.486035	0.486035	0.485045	0.411651	0.486035	0.48576	0.466612	0.015318
φYPS	0	0	0	0	0	0	0	0	0	0	0	0	0	0
φYE98	0	0	0	0	0	0	0	0	0	0	0	0	0	0
φSEN1	0	0	0	0	0	0	0	0	0	0	0	0	0	0.51762
φSEN2	0.022065	0.022065	0.022044	0.022065	0.022044	0.022044	0.022044	0.022044	0.022065	0.022065	0.022065	0.022065	0.022119	0.631005
MDG45	1	1	1	1	0.9999	0.989901	1	1	1	1	1	1	0.947435	0.022251
MDG94-186	1	1	0.99	0.99	0.989901	0.99	0.99	0.99	0.989901	0.99	0.99	0.99	0.94734	0.022251
MHG101	1	0.99	1	1	0.9999	0.989901	0.9999	1	1	1	1	1	0.947435	0.022251
MHG38	1	0.99	1	1	0.9999	0.989901	1	1	1	1	1	1	0.947435	0.022251
MHG39	0.9999	0.989901	0.9999	0.9999	1	0.989901	0.9999	0.9999	0.9998	0.9999	0.9998	1	0.925775	0.022251
MHG48	0.989901	0.99	0.989901	0.989901	0.989901	1	0.99	0.989901	0.9999	0.9992	0.99	1	0.94734	0.022251
MHG51	1	0.99	0.9999	1	0.9999	0.99	1	1	0.9999	1	0.9999	1	0.94772	0.022251
MHG54	1	0.99	1	1	0.9999	0.989901	1	1	1	1	1	1	0.947435	0.022251
MHG55	1	0.989901	1	1	0.9998	0.9999	0.9999	1	1	1	0.989901	1	0.947435	0.022251
MHG75	1	0.99	1	1	0.9999	0.9992	1	1	1	1	0.97	0.97	0.917516	0.022251
MHG7	1	0.99	1	1	0.9998	0.99	0.9999	1	0.989901	0.97	1	1	0.94734	0.007664
MHG96	1	0.99	1	1	0.9999	1	1	1	1	0.97	1	1	0.947435	0.022251
GCS667	0.947435	0.94734	0.947435	0.947435	0.925775	0.94734	0.94772	0.947435	0.947435	0.917516	0.94734	0.947435	1	0.022335
MLG42	0.022251	0.022251	0.022251	0.022251	0.022251	0.022251	0.022251	0.022251	0.022251	0.022251	0.007664	0.022251	0.022335	1

## Sheet: ANI
Supplementary table S3_Sheet 2- ANI values of Eganvirus vs. Other P2-like Phages
sample	MDG45	MDG94-186	MHG101	MHG38	MHG39	MHG48	MHG51	MHG54	MHG55	MHG75	MHG7	MHG96	GCS667	MLG42
φSEN2	0.7355	0.7355	0.7348	0.7355	0.7348	0.7348	0.7348	0.7348	0.7355	0.7355	0.8084	0.7355	0.7373	0.9145
Fels-2	0.8246	0.8246	0.832	0.8246	0.832	0.832	0.832	0.832	0.8246	0.8246	0.832	0.8246	0.832	0.9177
SopEφ	0	0	0	0	0	0	0	0	0	0	0	0	0.7397	0.9174
3625_26581	0	0	0	0	0	0	0	0	0	0	0	0	0	0.962
φSEN1	0	0	0	0	0	0	0	0	0	0	0	0	0	0.8627
φECO2	0	0	0	0	0	0	0	0	0	0	0	0	0	0.8653
φECO3	0	0	0	0	0	0	0	0	0	0	0	0	0	0.8688
φECO1	0	0	0	0	0	0	0	0	0	0	0	0	0	0.8664
MLG42	0.7417	0.7417	0.7417	0.7417	0.7417	0.7417	0.7417	0.7417	0.7417	0.7417	0.7664	0.7417	0.7445	1
φECO4	0	0	0	0	0	0	0	0	0	0	0	0	0	0.774
vB_YenM_42.18	0.7756	0.7756	0.8194	0.7756	0.8194	0.8194	0.8194	0.8194	0.7756	0.7756	0.8194	0.7756	0.8194	0.7337
kappa	0.9111	0.9111	0.9111	0.9111	0.9111	0.9111	0.9111	0.9111	0.9111	0.9111	0.9111	0.9111	0.9111	0
K139	0.9111	0.9111	0.9111	0.9111	0.9111	0.9111	0.9111	0.9111	0.9111	0.9111	0.9111	0.9111	0.9111	0
φO18P	0	0	0	0	0	0	0	0	0	0	0	0	0	0
HP1	0	0	0	0	0	0	0	0	0	0	0	0	0	0
HP2	0	0	0	0	0	0	0	0	0	0	0	0	0	0
F108	0	0	0	0	0	0	0	0	0	0	0	0	0	0
φECA29	0	0	0	0	0	0	0	0	0	0	0	0	0	0
φECO5	0	0	0	0	0	0	0	0	0	0	0	0	0	0.9
φECO6	0	0	0	0	0	0	0	0	0	0	0	0	0	0.9
φYPS	0	0	0	0	0	0	0	0	0	0	0	0	0	0
φYE98	0	0	0	0	0	0	0	0	0	0	0	0	0	0
ENT90	0.7494	0.7494	0.7493	0.7494	0.7493	0.7493	0.7493	0.7493	0.7494	0.7494	0.7493	0.7494	0.7675	0.7478
HQ103	0.7727	0.7727	0.7727	0.7726	0.7727	0.775	0.7727	0.7727	0.775	0.775	0.7727	0.775	0.777	0
L-413C	0.7723	0.7723	0.7719	0.7722	0.7719	0.7746	0.7719	0.7719	0.775	0.775	0.7719	0.775	0.7779	0
GMG73	0.773	0.7729	0.7728	0.7728	0.7732	0.7753	0.7732	0.7732	0.7753	0.7753	0.7732	0.7753	0.777	0
Wφ	0.7752	0.7752	0.7752	0.7752	0.7752	0.7752	0.7752	0.7752	0.7752	0.7752	0.7752	0.7752	0.7777	0
GMS190	0.7717	0.7721	0.7715	0.7715	0.7721	0.7738	0.7721	0.7721	0.7738	0.7738	0.7721	0.7738	0.776	0
P2	0.7744	0.7744	0.7744	0.7744	0.7744	0.7744	0.7744	0.7744	0.7744	0.7744	0.7744	0.7744	0.7758	0
φECO7	0.7722	0.7726	0.772	0.772	0.7726	0.7748	0.7726	0.7726	0.7748	0.7748	0.7726	0.7748	0.7777	0
vB_YpM_46	0.7756	0.7756	0.7756	0.7756	0.7756	0.7756	0.7756	0.7756	0.7756	0.7756	0.7756	0.7756	0.7777	0
vB_YpM_50	0.7724	0.773	0.7751	0.7751	0.7731	0.7751	0.7731	0.7731	0.7751	0.7751	0.7731	0.7751	0.7774	0
vB_YpM_22	0.7724	0.7728	0.7722	0.7722	0.7728	0.775	0.7728	0.7728	0.775	0.775	0.7728	0.775	0.7774	0
φKPN	0.8832	0.8832	0.8837	0.8832	0.8837	0.8837	0.8837	0.8837	0.8819	0.7767	0.8837	0.8832	0.8804	0.7659
vB_EcoM-613R3	0.9438	0.9438	0.9438	0.9438	0.9438	0.9438	0.9438	0.9438	0.9438	0.9438	0.9438	0.9438	0.9446	0
φESP	0.7843	0.7843	0.7843	0.7843	0.7804	0.7843	0.7843	0.7843	0.7843	0.7843	0.7843	0.7843	0.8822	0.7398
EtG	0.9434	0.9434	0.9434	0.9434	0.9434	0.9434	0.9434	0.9434	0.9434	0.9434	0.9434	0.9434	0.9241	0.7444
ev186	0.9231	0.9229	0.9231	0.9231	0.9231	0.9231	0.9231	0.9231	0.9231	0.9231	0.9231	0.9231	0.9232	0
vB_Sal_PHB48	0.8857	0.924	0.8843	0.8857	0.8843	0.8843	0.8843	0.8843	0.8857	0.8857	0.8843	0.8857	0.8857	0
BIS20	0.9071	0.9175	0.9055	0.9071	0.9055	0.9055	0.9055	0.9055	0.9071	0.9071	0.9055	0.9071	0.9069	0
SW9	0.8808	0.8808	0.8812	0.8808	0.8812	0.8812	0.8812	0.8812	0.8808	0.8808	0.8812	0.8808	0.9218	0
SI22	0.8808	0.8808	0.8812	0.8808	0.8812	0.8812	0.8812	0.8812	0.8808	0.8808	0.8812	0.8808	0.9218	0
PsP3	0.8811	0.8811	0.8815	0.8811	0.8815	0.8815	0.8815	0.8815	0.8811	0.8811	0.8815	0.8811	0.8804	0.7548
SEN1	0.9197	0.9197	0.9194	0.9196	0.9194	0.919	0.9194	0.9194	0.9195	0.9195	0.9194	0.9199	0.9198	0.8588
MHG48	0.9999	1	0.9999	0.9999	0.9999	1	1	0.9999	0.9999	0.9992	1	1	0.9972	0.7417
MDG94-186	1	1	1	1	0.9999	1	1	1	0.9999	1	1	1	0.9972	0.7417
MHG38	1	1	1	1	0.9999	0.9999	1	1	1	1	1	1	0.9973	0.7417
MHG101	1	1	1	1	0.9999	0.9999	0.9999	1	1	1	1	1	0.9973	0.7417
MHG51	1	1	0.9999	1	0.9999	1	1	1	0.9999	1	0.9999	1	0.9976	0.7417
MHG54	1	1	1	1	0.9999	0.9999	1	1	1	1	1	1	0.9973	0.7417
MDG45	1	1	1	1	0.9999	0.9999	1	1	1	1	1	1	0.9973	0.7417
MHG55	1	0.9999	1	1	0.9998	0.9999	0.9999	1	1	1	0.9999	1	0.9973	0.7417
MHG39	0.9999	0.9999	0.9999	0.9999	1	0.9999	0.9999	0.9999	0.9998	0.9999	0.9998	1	0.9745	0.7417
MHG96	1	1	1	1	0.9999	1	1	1	1	1	1	1	0.9973	0.7417
MHG7	1	1	1	1	0.9998	1	0.9999	1	0.9999	1	1	1	0.9972	0.7664
MHG75	1	1	1	1	0.9999	0.9992	1	1	1	1	1	1	0.9973	0.7417
GCS667	0.9973	0.9972	0.9973	0.9973	0.9745	0.9972	0.9976	0.9973	0.9973	0.9973	0.9972	0.9973	1	0.7445

## Sheet: Coverage
Supplementary table S3_sheet 3 Coverage values of Eganvirus vs. Other P2-like Phages
sample	MDG45	MDG94-186	MHG101	MHG38	MHG39	MHG48	MHG51	MHG54	MHG55	MHG75	MHG7	MHG96	GCS667	MLG42
φSEN2	0.03	0.03	0.03	0.03	0.03	0.03	0.03	0.03	0.03	0.03	0.03	0.03	0.03	0.69
Fels-2	0.02	0.02	0.02	0.02	0.02	0.02	0.02	0.02	0.02	0.02	0.02	0.02	0.02	0.75		Coveraage
SopEφ	0	0	0	0	0	0	0	0	0	0	0	0	0.02	0.73
3625_26581	0	0	0	0	0	0	0	0	0	0	0	0	0	0.82
φSEN1	0	0	0	0	0	0	0	0	0	0	0	0	0	0.6
φECO2	0	0	0	0	0	0	0	0	0	0	0	0	0	0.62
φECO3	0	0	0	0	0	0	0	0	0	0	0	0	0	0.69
φECO1	0	0	0	0	0	0	0	0	0	0	0	0	0	0.68
MLG42	0.03	0.03	0.03	0.03	0.03	0.03	0.03	0.03	0.03	0.03	0.01	0.03	0.03	1
φECO4	0	0	0	0	0	0	0	0	0	0	0	0	0	0.01
vB_YenM_42.18	0	0	0	0	0	0	0	0	0	0	0	0	0	0.03
kappa	0	0	0	0	0	0	0	0	0	0	0	0	0	0
K139	0	0	0	0	0	0	0	0	0	0	0	0	0	0
φO18P	0	0	0	0	0	0	0	0	0	0	0	0	0	0
HP1	0	0	0	0	0	0	0	0	0	0	0	0	0	0
HP2	0	0	0	0	0	0	0	0	0	0	0	0	0	0
F108	0	0	0	0	0	0	0	0	0	0	0	0	0	0
φECA29	0	0	0	0	0	0	0	0	0	0	0	0	0	0
φECO5	0	0	0	0	0	0	0	0	0	0	0	0	0	0
φECO6	0	0	0	0	0	0	0	0	0	0	0	0	0	0
φYPS	0	0	0	0	0	0	0	0	0	0	0	0	0	0
φYE98	0	0	0	0	0	0	0	0	0	0	0	0	0	0
ENT90	0.13	0.13	0.13	0.13	0.13	0.13	0.13	0.13	0.13	0.13	0.13	0.13	0.07	0.04
HQ103	0.37	0.37	0.37	0.37	0.37	0.36	0.37	0.37	0.36	0.36	0.37	0.36	0.36	0
L-413C	0.4	0.4	0.4	0.4	0.4	0.4	0.4	0.4	0.4	0.4	0.4	0.4	0.36	0
GMG73	0.34	0.34	0.34	0.34	0.34	0.33	0.34	0.34	0.33	0.33	0.34	0.33	0.34	0
Wφ	0.35	0.35	0.35	0.35	0.35	0.35	0.35	0.35	0.35	0.35	0.35	0.35	0.32	0
GMS190	0.43	0.43	0.43	0.43	0.43	0.43	0.43	0.43	0.43	0.43	0.43	0.43	0.39	0
P2	0.43	0.43	0.43	0.43	0.43	0.43	0.43	0.43	0.43	0.43	0.43	0.43	0.42	0
φECO7	0.45	0.45	0.44	0.44	0.45	0.44	0.45	0.45	0.44	0.44	0.45	0.44	0.44	0
vB_YpM_46	0.44	0.44	0.44	0.44	0.44	0.44	0.44	0.44	0.44	0.44	0.44	0.44	0.44	0
vB_YpM_50	0.47	0.47	0.46	0.46	0.47	0.46	0.47	0.47	0.46	0.46	0.47	0.46	0.43	0
vB_YpM_22	0.46	0.46	0.46	0.46	0.46	0.45	0.46	0.46	0.45	0.45	0.46	0.45	0.46	0
φKPN	0.55	0.54	0.55	0.55	0.55	0.55	0.55	0.55	0.55	0.53	0.55	0.55	0.53	0.02
vB_EcoM-613R3	0.47	0.47	0.47	0.47	0.47	0.47	0.47	0.47	0.47	0.46	0.47	0.47	0.47	0
φESP	0.67	0.66	0.67	0.67	0.67	0.67	0.67	0.67	0.67	0.67	0.67	0.67	0.66	0.06
EtG	0.82	0.82	0.82	0.82	0.82	0.81	0.82	0.82	0.81	0.79	0.82	0.81	0.83	0.03
ev186	0.81	0.81	0.81	0.81	0.81	0.8	0.81	0.81	0.8	0.78	0.81	0.8	0.79	0
vB_Sal_PHB48	0.79	0.79	0.8	0.79	0.8	0.8	0.8	0.8	0.79	0.77	0.8	0.79	0.78	0
BIS20	0.79	0.79	0.79	0.79	0.8	0.79	0.8	0.8	0.79	0.77	0.8	0.79	0.79	0
SW9	0.66	0.67	0.66	0.66	0.67	0.66	0.67	0.67	0.66	0.65	0.67	0.66	0.66	0
SI22	0.66	0.66	0.66	0.66	0.66	0.66	0.66	0.66	0.66	0.65	0.66	0.66	0.66	0
PsP3	0.67	0.67	0.67	0.67	0.67	0.67	0.67	0.67	0.67	0.66	0.67	0.67	0.67	0.02
SEN1	0.69	0.69	0.69	0.69	0.69	0.69	0.69	0.69	0.69	0.68	0.69	0.68	0.7	0
MHG48	0.99	0.99	0.99	0.99	0.99	1	0.99	0.99	1	1	0.99	1	0.95	0.03
MDG94-186	1	1	0.99	0.99	0.99	0.99	0.99	0.99	0.99	0.99	0.99	0.99	0.95	0.03
MHG38	1	0.99	1	1	1	0.99	1	1	1	1	1	1	0.95	0.03
MHG101	1	0.99	1	1	1	0.99	1	1	1	1	1	1	0.95	0.03
MHG51	1	0.99	1	1	1	0.99	1	1	1	1	1	1	0.95	0.03
MHG54	1	0.99	1	1	1	0.99	1	1	1	1	1	1	0.95	0.03
MDG45	1	1	1	1	1	0.99	1	1	1	1	1	1	0.95	0.03
MHG55	1	0.99	1	1	1	1	1	1	1	1	0.99	1	0.95	0.03
MHG39	1	0.99	1	1	1	0.99	1	1	1	1	1	0.9999	0.95	0.03
MHG96	1	0.99	1	1	1	1	1	1	1	0.97	1	1	0.95	0.03
MHG7	1	0.99	1	1	1	0.99	1	1	0.99	0.97	1	1	0.95	0.01
MHG75	1	0.99	1	1	1	1	1	1	1	1	0.97	0.97	0.92	0.03
GCS667	0.95	0.95	0.95	0.95	0.95	0.95	0.95	0.95	0.95	0.92	0.95	0.95	1	0.03
